# Supplementary material for: Dry Post Wintertime Mass Surveillance Unearths a Huge Burden of P. vivax, and Mixed Infection with P. vivax P. falciparum, a Threat to Malaria Elimination, in Dhalai, Tripura, India
Source: Pathogens. 2021 Sep 29;10(10):1259. doi: 10.3390/pathogens10101259 (PMC8541100; doi:10.3390/pathogens10101259)
Supplement: Supplementary file 1 [file pathogens-10-01259-s001.zip]

Archive with 1 entries (1 files):
- pathogens-1338115-supplementary.pdf
